# Supplementary material for: Epidemiological Parameters of COVID-19: Case Series Study
Source: J Med Internet Res. 2020 Oct 12;22(10):e19994. doi: 10.2196/19994 (PMC7553786; doi:10.2196/19994)
Supplement: Multimedia Appendix 1 [file jmir_v22i10e19994_app1.xlsx]

## Sheet: Sheet1
Appendix 1. A full list of the data sources (except academic studies)
Country	Province	City	No. of cases with individual data	Source (Chinese is used to ensure accuracy)	Website
China	Guangxi			广西卫健委	http://wsjkw.gxzf.gov.cn
		Nanning	55	南宁卫健委	http://wjw.nanning.gov.cn/gzdt/bjdt/
				南宁新闻网	http://www.nnnews.net/yaowen/p/3022617.html
		Beihai	44	北海市卫健委	http://xxgk.beihai.gov.cn/bhswshjhsywyh/tzgg_84785/
		Guilin	32	桂林市卫健委	http://wjw.guilin.gov.cn/gzdt/bw/
		Liuzhou	22	柳州市卫健委	http://wjw.liuzhou.gov.cn/xwzx/sjxw/
		Hechi	24	河池市卫健委	http://wjw.hechi.gov.cn/gggs/index.shtml
		Fangchenggang	19	防城港卫健委	http://www.fcgs.gov.cn/wjw/zwgk/
				广西新闻网	http://www.gxnews.com.cn/staticpages/20200205/newgx5e3a21fc-19234442.shtml
				防城港市人民政府门户网站	http://www.fcgs.gov.cn/zxzx/tzgg/tzxx/202002/t20200211_94632.html
				新浪	http://k.sina.com.cn/article_3103321467_b8f8ed7b01900tmyt.html?from=news&subch=onews
				防城港新闻网	http://www.fcgsnews.com/news/hot/2020-2-10/132255.shtml
				防城港新闻网	http://www.fcgsnews.com/news/hot/2020-2-16/132731.shtml
				防城港新闻网	http://www.fcgsnews.com/news/hot/2020-1-31/131574.shtml
				广西头条	http://kuaibao.qq.com/s/20200206A048CW00?refer=spider
		Laibin	10	来宾市卫健委	http://wjw.laibin.gov.cn/Web/Content_Total.aspx?channel_id=319&SearchTxt=
				网易新闻	http://news.163.com/20/0212/11/F56CQL8V00019K82.html
		Yulin	11	玉林市卫健委	http://wjw.yulin.gov.cn/yulinshiweishenghejhsywyh/zwyw
		Qinzhou	5	钦州市卫健委	http://zwgk.qinzhou.gov.cn/auto2540/gzdt_3159/
				南宁新闻网	http://hxrmt.nnnews.net/p/6680.html
		Guigang	8	贵港市人民政府门户网	http://www.gxgg.gov.cn/gdtt/index.shtml
	Shanxi		256	陕西省卫健委	http://sxwjw.shaanxi.gov.cn/col/col9/index.html
				搜狐网	https://www.sohu.com/a/370873578_120436152
				百度网	https://baijiahao.baidu.com/s?id=1658758573995480742&wfr=spider&for=pc
				环球网	https://china.huanqiu.com/article/9CaKrnKpqtb
	Hunan
		Changsha	242	今日女报公众号	https://mp.weixin.qq.com/s?__biz=MjM5MDIwMTU1Mg==&mid=2651129133&idx=1&sn=e2da602e6d3294f5b4b6f72a6f2550b1&chksm=bdb9c6928ace4f8479acb4aa7fc8a628b3192040e385a9ac27c032df403835f2fd331cd08abf&mpshare=1&scene=1&srcid=0220eKva3OxMwnAbIsFK0u78&sharer_sharetime=1582177123572&sharer_shareid=8cf2af9df8195d8139de28fe33c1d5b6&key=805457f64f0a5350bb3d8c064d320ccaf497e08f0480856e4c2abb6902f1132685c10f0946dda…
		Shaoyang	99	邵阳市卫健委	https://wjw.shaoyang.gov.cn/wjw/zyxw/202002/1d52a3d985344d2982ecd5e92736b549.shtml
		Yueyang	155	岳阳市人民政府	http://www.yueyang.gov.cn/ztxx/60080/index.htm
		Changde	79	常德市卫健委	http://wjw.changde.gov.cn/zhdt/wjdt/content_720416
		Loudi	76	娄底市卫健委	http://www.hnloudi.gov.cn/loudi/qwfb/list.shtml
		Yiyang	60	益阳市卫健委	http://www.yiyang.gov.cn/yyswsjkwyh/13294/13300/default_1.htm
		Hengyang	48	衡阳市卫健委	http://wjw.hengyang.gov.cn/xxgk/gzdt/wjyw/20200211/i958070.html
		Yongzhou	24	永州市人民政府	http://www.yzcity.gov.cn/cnyz/gsgg/202001/0b9bb52a4cba42f7b26775a93ab3bf4c.shtml
		Huaihua	39	腾讯网	https://new.qq.com/omn/20200210/20200210A05C8500
		Chenzhou	39	今日女报公众号	https://mp.weixin.qq.com/s?__biz=MjM5MDIwMTU1Mg==&mid=2651128878&idx=1&sn=9fa940887c6627c69655d4cb8a570972&chksm=bdb9c7918ace4e872189b50130c4f13612efb64c7da2173236f8e1e1b925df575ee6956a4875&mpshare=1&scene=1&srcid=&sharer_sharetime=1582178057283&sharer_shareid=8cf2af9df8195d8139de28fe33c1d5b6&key=039e41916f0c5b31b79f480707bb98875aeb4a264712881a29533d0d465f9a90c98fd2e97c813adda7ef1fbe796a01d38c2a2…
				郴州市人民政府	http://www.czs.gov.cn/html/dtxx/zwdt/zwyw/content_3076549.html
				百度网	https://baijiahao.baidu.com/s?id=1657744601823690951&wfr=spider&for=pc
				百度网	https://baijiahao.baidu.com/s?id=1657835766840088489&wfr=spider&for=pc
				新浪网	https://weibo.com/3082106210/ItSCs3s8o?type=comment
				腾讯网	https://new.qq.com/omn/20200208/20200208A0Q0PP00.html
	Gansu		23	甘肃省卫生健康委员会	http://wsjk.gansu.gov.cn/channel/list/11218_2.html
		Lanzhou	35	兰州本地宝公众号	http://m.lz.bendibao.com/news/44973.shtm
		Dingxi	9	兰州本地宝公众号	http://m.lz.bendibao.com/news/44941.shtm?searchid=10_813876295_1581
		Pingliang	8	平凉市卫健委	http://wjw.pingliang.gov.cn/tzgg/index.html
		Tianshui	12	天水市卫健委	http://wap.tianshui.gov.cn/col/col352/index.html?uid=982&pageNum=4
	Jiangsu		20	江苏省卫健委	http://wjw.jiangsu.gov.cn/col/col7290/index.html
		Nanjing	93	南京市卫健委	http://wjw.nanjing.gov.cn/njswshjhsywyh/?id=228
				健康南京公众号	https://mp.weixin.qq.com/s?__biz=MzUyOTc0ODU1NQ==&mid=2247491713&idx=1&sn=011196e7c0ca9880400677367050a8de&chksm=fa5ee7a5cd296eb3a38ef8dfcbc943c8fb6d13638aba45ce4ad46656ee3d7d6b82b32cc21da9&mpshare=1&scene=1&srcid=&sharer_sharetime=1582091275376&sharer_shareid=8cf2af9df8195d8139de28fe33c1d5b6&key=039e41916f0c5b31a37b69fe588b3a305e609519fa5089e1d7eaf3f1993fc9d074a805460cf46957d51ff92394c956a302fe9…
		Suzhou	87	苏州市疾控	http://www.szcdc.cn/jkzx/xxgzbdgrfy/018005/
		Xuzhou	79	徐州市卫健委	http://ws.xz.gov.cn/
				徐州市疾控	http://www.xzcdc.com/index.php/news/15347.html
		Huaian	55	淮安市卫健委	http://wjw.huaian.gov.cn/wjyw/wjyw/list.html
				淮安人才网	https://www.hazp.com.cn/index.php?m=&c=news&a=news_show&id=586
				新浪新闻	http://jiangsu.sina.com.cn/news/general/2020-01-27/detail-iihnzahk6515578.shtml
				淮安市人民政府	http://www.huaian.gov.cn/col/16655_185673/art/202002/1580519680311Ar5jeHnC.html
		Wuxi	46	无锡本地宝公众号	https://mp.weixin.qq.com/s?__biz=MzIxODQyNzAyMg==&mid=2247498005&idx=2&sn=10de3b3c1a8cb2942ea2a3684e149711&chksm=97e802f4a09f8be22deddfe39ce6eb756f161f1555634a2db836029396ccd40fbd9f2177c9d9&mpshare=1&scene=1&srcid=&sharer_sharetime=1582098592417&sharer_shareid=8cf2af9df8195d8139de28fe33c1d5b6&key=113f64ecf669c05f3a9a6db8b9ff760a77e530cc096aa1a754ba8350d803cc43b42b999a899f74d11a2c9ae81ba8eb898b710…
				江阴市人民政府	http://www.jiangyin.gov.cn/wsjkw/xxgk/list.shtml
				hao 123网站	http://m.hao123.com/news/shoubaiDetail/9493696329150126820
				闽南网	http://www.mnw.cn/news/shehui/2251167.html
				无锡疾控	https://wuxi.leju.com/news/2020-02-12/09496633174949920302018.shtml
		Lianyungang	48	百度网	http://tieba.baidu.com/p/6487187403?red_tag=z1867844062
		Taizhou	37	泰州市卫健委	http://wjw.taizhou.gov.cn/col/col25808/index.html?uid=46605&pageNum=5
				网易网	http://js.news.163.com/20/0202/09/F4CDU9V304248E9B.html
				网易网	https://3g.163.com/news/article/F4I6E9HQ0545AR5B.html
		Yancheng	27	盐城市人民政府	http://wap.yancheng.gov.cn/col/col50/index.html
				盐城本地宝公众号	http://yancheng.bendibao.com/live/202022/1987.shtm
		Yangzhou	23	扬州市卫健委	http://wjw.yangzhou.gov.cn/yzwshjh/ywkd/wjw_list_3.shtml
		Suqian	13	宿迁市人民政府	http://www.suqian.gov.cn/cnsq/yqtb/list_none.shtml
		Zhenjiang	12	镇江市卫健委	http://wjw.zhenjiang.gov.cn/xwzx/wsxx/
	Hebei
		Tangshan	58	环渤海新闻网	http://tangshan.huanbohainews.com.cn/system/2020/02/19/011885503.shtml
		Cangzhou	48	新科网	http://www.xker.com/a/30675.html
		Zhangjiakou	41	搜狐网	https://m.sohu.com/a/373400909_120207616
				河北新闻网	https://baijiahao.baidu.com/s?id=1658718537649748133&wfr=spider&for=pc
		Baoding	31	搜狐网	https://m.sohu.com/a/372972729_815465
				腾讯网	https://new.qq.com/omn/20200215/20200215A0IG9T00.html
		Handan	33	燕赵家长会公众号	https://mp.weixin.qq.com/s?__biz=MzU4MDQ3MDU2OQ==&mid=2247489366&idx=4&sn=2e5fdf48f3e03fc73a71fc4e75c1bbf2&chksm=fd570510ca208c06b1697d23ff62550ef9c154bbfa153aead91a812ee98ea3b6e4d4ada11c59&mpshare=1&scene=1&srcid=0219ys0Hox3pIJjAYw9iAdLJ&sharer_sharetime=1582118705931&sharer_shareid=8cf2af9df8195d8139de28fe33c1d5b6&key=c7906fbfc53fe5d70afc69b04d2c89c316f0b604d7cd2ac6087552cc33a65c11b8804a42ea7c5…
		Langfang	30	廊坊市卫健委	http://wjw.lf.gov.cn/tzggfkzl/6509.jhtml
				搜狐网	https://m.sohu.com/a/372879730_676319
		Shijiazhuang	29	石家庄本地宝本地宝	http://m.sjz.bendibao.com/live/49909.shtm
		Xingtai	23	澎湃新闻	https://m.thepaper.cn/newsDetail_forward_5858199
				搜狐网	http://www.sohu.com/a/373149690_120065142
				腾讯网	https://new.qq.com/omn/20200217/20200217A0780J00.html
		Qinhuangdao	10	秦皇岛旅游文化发布公众号	https://baijiahao.baidu.com/s?id=1658687245230309684&wfr=spider&for=pc
		Hengshui	5	新浪网	https://news.sina.cn/gn/2020-02-05/detail-iimxyqvz0350989.d.html?ivk_sa=1023197a
		Chengde	7	潇湘晨报公众号	https://baijiahao.baidu.com/s?id=1657945618750182129&wfr=spider&for=pc
	Qinghai		18	青海省卫健委	https://wsjkw.qinghai.gov.cn/ztbd/yqjk/yqtb/index3.html
	Neimenggu		34	内蒙古卫健委	http://wjw.nmg.gov.cn/ztlm/2016n/xxgzbdgrdfyyqfk/index.shtml
		Baotou	11	包头市卫健委	http://wjw.baotou.gov.cn/yqfk/
		Eerduosi	9	鄂尔多斯人民政府	http://www.ordos.gov.cn/zt_127959/yqzl/
		Bayannaoer	8	内蒙古卫健委	http://wjw.nmg.gov.cn/ztlm/2016n/xxgzbdgrdfyyqfk/index.shtml
		Chifeng	5	搜狐网	http://www.sohu.com/a/372883104_771466
				北方新报	https://mp.weixin.qq.com/s?__biz=MzUxNjQ4NjkwNw==&mid=2247515411&idx=1&sn=14c04f6e02d41819dc5bc19dd23f8c0d&chksm=f9a45e87ced3d7911d05f80b7fa16cf701ff4a059dd25929d7c4c7c3ab59b46a25dc553fd8b3&mpshare=1&scene=1&srcid=&sharer_sharetime=1583837696576&sharer_shareid=8cf2af9df8195d8139de28fe33c1d5b6&key=978925f044652b73b9ceab054a4679b9a9fa42f40f1a0eb7ba8832d15f188373ee5fe59db192dc8dc3476aeff6405474fb50e…
		Xilinguolemeng	9	锡林郭勒日报	https://mp.weixin.qq.com/s?__biz=MzUxNjQ4NjkwNw==&mid=2247515411&idx=1&sn=14c04f6e02d41819dc5bc19dd23f8c0d&chksm=f9a45e87ced3d7911d05f80b7fa16cf701ff4a059dd25929d7c4c7c3ab59b46a25dc553fd8b3&mpshare=1&scene=1&srcid=&sharer_sharetime=1583837696576&sharer_shareid=8cf2af9df8195d8139de28fe33c1d5b6&key=978925f044652b73b9ceab054a4679b9a9fa42f40f1a0eb7ba8832d15f188373ee5fe59db192dc8dc3476aeff6405474fb50e…
		Huhehaote	7	内蒙古卫健委	http://wjw.nmg.gov.cn/ztlm/2016n/xxgzbdgrdfyyqfk/index.shtml
				呼和浩特市政府	http://www.huhhot.gov.cn/ztzl/yqfk/
		Tongliao	5	内蒙古卫健委	http://wjw.nmg.gov.cn/ztlm/2016n/xxgzbdgrdfyyqfk/index.shtml
		Hulunbeier	6	呼伦贝尔市政府	http://www.hlbe.gov.cn/content/channel/5446480d6bb4e7280e000001/
		Wulanchabu	3	内蒙古卫健委	http://wjw.nmg.gov.cn/ztlm/2016n/xxgzbdgrdfyyqfk/index.shtml
		Wuhaishi	0	乌海市政府	http://www.wuhai.gov.cn/wuhai/whyw75/ztzl/773112/89f377c3-11.html
		Xinganmeng	1	兴安盟政府	http://wjw.xam.gov.cn/mwjw/2719823/2719836/3162814/index.html
	Liaoning
		Shenyang	27	沈阳市卫健委	http://wjw.shenyang.gov.cn/
				沈阳公共频道	https://baijiahao.baidu.com/s?id=1657848899253611821&wfr=spider&for=pc
		Dalian	38	大连市人民政府	http://dl.gov.cn/yqfk2020/1052145.vm
		Panjin	11	盘锦市卫健委	http://wjw.panjin.gov.cn/col/col1734/index.html?uid=5137&pageNum=3
				人民网辽宁频道	http://ln.people.com.cn/
				腾讯网	https://new.qq.com/omn/LNC20200/LNC2020020100557600.html?pgv_ref=aio2015
		Huludao	12	葫芦岛市人民政府	http://so.hld.gov.cn/search/pcRender?pageId=b50e1d4f18e940629043022ea6eb447d&originalSearch=true
				人民网辽宁频道	http://ln.people.com.cn/
		Jinzhou	12	人民网辽宁频道	http://ln.people.com.cn/
				锦州市政府	http://www.jz.gov.cn/jzszf/qlkjxxgzbdgrdfyyq/_4480133/index.html
		Fuxin	8	阜新市政府	http://www.fuxin.gov.cn/fx/#
		Tieling	7	人民网辽宁频道	http://ln.people.com.cn/
				铁岭市人民政府	http://www.tieling.gov.cn/
		Chaoyang	6	人民网辽宁频道	http://ln.people.com.cn/
				朝阳市卫健委	http://wjw.zgcy.gov.cn/Cywjj/xwzx/20200201/001001_e573f3c0-f9f7-48c4-b98a-3a136fef6e6c.htm
		Anshan	4	人民网辽宁频道	http://ln.people.com.cn/
				鞍山市卫健委	http://wjw.anshan.gov.cn/
		Dandong	11	丹东市人民政府	http://www.dandong.gov.cn/
		Benxi	3	本溪市人民政府	http://wjw.benxi.gov.cn/xwzx/wsjskx_5
		Liaoyang	3	人民网辽宁频道	http://ln.people.com.cn/
				辽阳市人民政府	http://www.liaoyang.gov.cn/lyszf/ztzl/yq/glist.html
		Yingkou	1	营口市人民政府	http://www.yingkou.gov.cn/001/001007/001007021/001007021001/20200126/d2d7d508-aa17-4034-9138-4661acbfedc8.html
	Heilongjiang
			124	人民网黑龙江频道	http://mp.weixin.qq.com/s?__biz=MjM5MTE1NzI1Mg==&mid=2649905951&idx=1&sn=6df357c5265433ca507b66929f8a4638&chksm=bebf267489c8af621b0ae3ee281aa1d91e4f54dab4c087106e87350034441f48527341b1b96c&mpshare=1&scene=1&srcid=&sharer_sharetime=1586446498978&sharer_shareid=809658b88f78c9b12215811bdf87e4d5#rd
		Haerbin	196	哈尔滨市政府	http://www.harbin.gov.cn/col/col98/index.html?uid=517&pageNum=14
				哈尔滨新闻网	http://www.my399.com/
		Jixi	46	鸡西市人民政府	http://www.jixi.gov.cn/yqfkzl/ssyq_yq/
		Shuangyashan	52	双鸭山市人民政府	http://www.shuangyashan.gov.cn/NewCMS/index/html/newslist/newslist_one.jsp?lmid=31
		Qiqihaer	36	齐齐哈尔市政府	http://qqhr.gov.cn/Zhuanti_showXGZYF.action
		Suihua	44	人民网黑龙江频道	http://hlj.people.com.cn
				绥化日报公众号	https://mp.weixin.qq.com/s?__biz=MjM5NDkxNzc4Nw==&mid=2651713304&idx=1&sn=199fe4b210f5599474ce8cf85468ae9d&chksm=bd7933ec8a0ebafad7d639c73d5dadb0640f3dabe322d7c8c878acbe5eb2d26bc977bc352058&mpshare=1&scene=1&srcid=&sharer_sharetime=1583845170168&sharer_shareid=8cf2af9df8195d8139de28fe33c1d5b6&key=039e41916f0c5b3193ed751b13967efbba7ce00c9a0442aee05be2ca9037f3d7844663701938311ed5c8b09477e901ae7b468…
		Daqing	26	大庆市政府	http://www.daqing.gov.cn/zfgz/zfgg/
				东北网	https://www.dbw.cn
		Mudanjiang	14	牡丹江政府	http://www.mdj.gov.cn/shizheng/
		Qitaihe	17	七台河人民政府	http://www.qth.gov.cn/xxgk_12340/szyw/index_2.htm
		Heihe	13	黑河人民政府	http://www.heihe.gov.cn/yqzt.htm
		Jiamusi	15	佳木斯政府	http://www.jms.gov.cn/html/index/column/list/list_yqzt_300100730001.html
		Hegang	5	鹤岗政府	http://www.hegang.gov.cn/zwfb/z_hgyw/index_11.htm
		Yichun	1	人民网黑龙江频道	http://hlj.people.com.cn
		Daxinganling	2	大兴安岭地区行政公署	http://www.dxal.gov.cn/ztzl/zxzt/ztzlgzbd
	Guizhou
		Guiyang	37	贵州省人民政府	http://www.guizhou.gov.cn/ztzl/fkxxgzbdgrdfy/index.html
				多彩贵州网	http://www.gog.cn/
		Zunyi	32	遵义市政府门户网站	http://www.zunyi.gov.cn/zyzzccdxyqfkz/yqtb/202002/t20200216_49450554.html
		Bijie	23	贵州省人民政府	http://www.guizhou.gov.cn/ztzl/fkxxgzbdgrdfy/index.html
				多彩贵州网	http://www.gog.cn/
		Qiannanzhou	17	黔南州人民政府	http://www.qiannan.gov.cn/jdhy/hygq/index_2.html
		Qiandongnanzhou	10	贵州省人民政府	http://www.guizhou.gov.cn/ztzl/fkxxgzbdgrdfy/index.html
		Liupanshui	10	六盘水人民政府	http://www.gzlps.gov.cn/yw/jrld/index_4.html
		Tongren	10	铜仁市人民政府	http://www.trs.gov.cn/xwzx/trsyw/index.html
		Anshun	4	贵州省人民政府	http://www.guizhou.gov.cn/ztzl/fkxxgzbdgrdfy/index.html
				多彩贵州网	http://www.gog.cn/
		Qiannanxizhou	4	黔西南人民政府	http://www.qxn.gov.cn/ztzl/qxnzfkyjzxd/fkxx/
	Hainan		168	海南省卫生健康委员会	http://wst.hainan.gov.cn/swjw/rdzt/yqfk/index_2.html
				人民网	http://hi.people.com.cn/GB/395386/395475/395929/index.html
	Henan
		Zhengzhou	159	郑州市卫生健康委员会	http://wjw.zhengzhou.gov.cn/yqtb/index.jhtml
				郑州发布（微博）	https://weibo.com/zzfb?is_hot=1#_loginLayer_1581986399010
		Xinyang	274	信阳市卫生健康委员会	http://www.hnxywjw.gov.cn/plus/list.php?tid=14
		Zhumadian	139	驻马店网	http://www.zmdnews.cn/2020/0207/569653.shtml
				驻马店广视网	http://www.zmdtvw.cn/showinfo-188-249610-0.html
				平安驻马店（微博）	https://weibo.com/pazmd?profile_ftype=1&is_all=1&is_search=1&key_word=%E7%97%85%E4%BE%8B#_rnd1581993234457
				掌上驻马店	https://mp.weixin.qq.com/s/JZ_Fq_8tLFs1ndthqcdUaw
		Shangqiu	87	商丘市人民政府	http://www.shangqiu.gov.cn/Category_1026/Index_2.aspx
				网信商丘	http://henan.163.com/20/0216/09/F5GFEAPT043999DI.html
		Zhoukou	76	周口市人民政府	http://www.hazhoukou.gov.cn/Home/gkml?code=gstg&pager=1
		Pingdingshan	58	大河网	https://news.dahe.cn/2020/02-10/591622.html
				新浪河南	http://henan.sina.com.cn/news/2020-02-13/detail-iimxxstf1147557.shtml
				大河网	https://s.dahe.cn/?kw=%E5%B9%B3%E9%A1%B6%E5%B1%B12%E6%9C%88&from=0
		Anyang	53	安阳日报	http://zhannei.baidu.com/cse/search?s=15942080055184395937&q=%E7%97%85%E4%BE%8B&submit=%E7%AB%99%E5%86%85%E6%A3%80%E7%B4%A2
				大河网	https://news.dahe.cn/2020/02-10/591540.html
		Xuchang	39	河南-百度	https://www.henan100.com/news/2020/906414.shtml
				许昌卫健委	http://xcswjw.xuchang.gov.cn/gzdt/secondpage.html
		Luohe	36	漯河卫健委	http://www.lhswjw.gov.cn/viewnews.aspx?id=15379
		Jiaozuo	32	大河网	https://news.dahe.cn/2020/02-10/591621.html
		Luoyang	32	网易新闻	http://3g.163.com/local/article/F56Q7MHR04398SNL.html
				洛阳本地宝	https://mp.weixin.qq.com/s?__biz=MzIwNzQ3Njc4MA==&mid=2247487370&idx=1&sn=a5a04ded049a21e135d29a9a0e37a36a&chksm=97108ec9a06707dfef98d4700a30f9fa81a2d4df884e090f789beb5930c38c04a170b43869f8&mpshare=1&scene=1&srcid=&sharer_sharetime=1582011747407&sharer_shareid=7f12cf21792c212589de19b6e66b1d83&key=c6863791517eba80bd1cbd7a730b22d1cea8b1e410246a461d753580a6be0da62d40f1bcc70c6c67e0aed0baeb945268cf44f…
		Kaifeng	26	网易新闻总结	http://henan.163.com/20/0212/15/F56Q1AGH04398SNL.html
				开封卫健委	http://www.kfwsjsw.gov.cn/news/
		Hebi	19	鹤壁卫健委	https://wsjkw.hebi.gov.cn/wsjsw/1102809/17522-2.html
				大河网总结	https://news.dahe.cn/2020/02-09/590846.html
		Puyang	17	河南100网	https://www.henan100.com/news/2020/907609.shtml
		Sanmenxia	7	河南100总结网	https://www.henan100.com/news/2020/907243.shtml
		Jiyuan	5	济源发布（微博）	https://www.weibo.com/jiyuanfabu?profile_ftype=1&is_all=1&is_search=1&key_word=%E4%BE%8B#_0
		Nanyang	156	南阳卫健委	http://nyws.nanyang.gov.cn/gzdt/362049.htm
				大河客户端	https://www.henan100.com/news/2020/907252.shtml
	Shandong
		Jinan	52	凤凰网	http://sd.ifeng.com/a/20200216/8431805_0.shtml
				济南卫健委	http://jnmhc.jinan.gov.cn/col/col50366/index.html?uid=18878&pageNum=1
		Qingdao	75	青岛卫健委	http://wsjsw.qingdao.gov.cn/n28356065/n32563060/n32563061/200216115121359683.html
				搜狐新闻	http://www.sohu.com/a/372232263_349476
		Jining	52	济宁卫健委	http://wjw.jining.gov.cn/col/col17066/index.html?uid=50517&pageNum=5
		Linyi	50	临沂卫健委	http://wsjsw.linyi.gov.cn/gsgg.htm
				郯城县人民政府	http://www.tancheng.gov.cn/info/1025/139746.htm
		Yantai	47	搜狐网	http://www.sohu.com/a/371133563_755878
				烟台卫健委	http://wjw.yantai.gov.cn/col/col5701/index.html
		Yongfang	44	潍坊卫健委	http://wsjkw.weifang.gov.cn/ZWDT/TZGG/default_1.htm
		Weihai	38	威海卫健委	http://wsjkw.weihai.gov.cn/col/col29393/index.html?uid=76267&pageNum=4
				百家号公众号	https://baijiahao.baidu.com/s?id=1657659361250913314&wfr=spider&for=pc
		Liaocheng	38	聊城卫健委	http://wjw.liaocheng.gov.cn/xwzx_12609/gggs/index_3.html
		Dezhou	39	德州卫健委	http://dzwjw.dezhou.gov.cn/n916627/index.html
		Taizhou	34	百家号公众号	https://baijiahao.baidu.com/s?id=1658002547875098107&wfr=spider&for=pc
				泰安卫健委	http://wjw.taian.gov.cn/col/col45779/index.html?uid=148580&pageNum=1
		Zibo	30	淄博卫健委	http://ws.zibo.gov.cn/col/col814/index.html?uid=668&pageNum=1
		Zaozhuang	24	枣庄卫健委	http://wsjkw.zaozhuang.gov.cn/gzdt/xwtt/index.html
		Heze	14	菏泽卫健委	http://hzswsjkw.heze.gov.cn/
				闪电新闻网	http://sd.iqilu.com/v6/share/article/6388718
		Rizhao	16	日照卫健委	http://wsjkw.rizhao.gov.cn/col/col66618/index.html
		Binzhou	15	滨州卫健委	http://wjw.binzhou.gov.cn/index.php
	Tianjin		181	天津卫健委	http://wsjk.tj.gov.cn/col/col87/index.html
				天津本地宝公众号	https://mp.weixin.qq.com/s?__biz=MzAwNDE0ODI4Mg==&mid=2650361424&idx=1&sn=591776aa50ac134b19e16ef6006ea8f1&chksm=833db305b44a3a13289e742b355546b9615b50a5534ad96d09626056dacd1bb390010753a7dd&mpshare=1&scene=1&srcid=&sharer_sharetime=1583826545425&sharer_shareid=8cf2af9df8195d8139de28fe33c1d5b6&key=978925f044652b73c677ae87dc8006fa4916024789d6370453b96467c74757e7c04026e73a1f7fa24fb8652053b3fb4fb852f…
	Jiangxi		1	江西省卫健委	http://hc.jiangxi.gov.cn/xwzx/wjxw/index.shtml
		Nanchang	232	南昌卫健委	http://hc.nc.gov.cn/ncwjw/gzdt/nav_list_8.shtml
				南昌公布公众号	https://mp.weixin.qq.com/s?__biz=MzA4MDQzMzIxMQ==&mid=2652034488&idx=1&sn=8843f0a1d4bc708886340051940538ca&chksm=84422cecb335a5fa59c8f29cbebd1fea02c218330b4ac9d345464e9888b1060d4429e10facb3&mpshare=1&scene=1&srcid=&sharer_sharetime=1583823912817&sharer_shareid=8cf2af9df8195d8139de28fe33c1d5b6&key=978925f044652b73b99def05a03118580c18d960a07ca9307e4104d6c2485275a6cbafa390768972381f4ab75beaeab343b07…
		Xinyu	130	新余日报	http://www.newsxy.com/paper/
		Shangrao	123	上饶市卫健委	http://www.srswjw.gov.cn/front/article/toArticleList?folderId=5
		Jiujiang	118	九江卫健委	http://wjw.jiujiang.gov.cn/zwzx_207/gggs/index_1.html
		Yichun	106	宜春卫健委	http://wjw.yichun.gov.cn/news-list-gzyw.html
				腾讯新闻	https://news.qq.com/zt2020/page/feiyan.htm#/
		Ganzhou	76	赣州卫健委	http://wjw.ganzhou.gov.cn/xinwenzhongxin/articlelist.aspx?startnum=15&ClassID=3159
				腾讯新闻	https://news.qq.com/zt2020/page/feiyan.htm#/
		Fuzhou	72	抚州卫健委	http://wjw.jxfz.gov.cn/col/col4092/index.html?number=A00012&uid=17119&pageNum=3
		Pingxiang	33	萍乡卫健委	http://wjw.pingxiang.gov.cn/news/class/index.php?page=3&catid=133&myord=dtime&myshownums=&showtj=&showdate=&author=&key=
		Jian	22	吉安卫健委	http://wsjk.jian.gov.cn/news-list-gzyw-3.html
		Yingtan	18	鹰潭卫健委	http://wjw.yingtan.gov.cn/gzdt/zwdt/index_2.htm
		Jingdezhen	6	景德镇卫健委	http://wsjs.jdz.gov.cn/zwfw/087002/9.html
				景德镇发布公众号	https://mp.weixin.qq.com/s?__biz=MzI3OTA1MjIxMA==&mid=2652111031&idx=1&sn=2fe1174ecda7cf4086d279603443ec54&chksm=f0ad0a6ac7da837cce9cbdc669562eb2e1d5de4236491e8e8600a9cbb770005db18bbbdc07f1&mpshare=1&scene=1&srcid=&sharer_sharetime=1583824204624&sharer_shareid=8cf2af9df8195d8139de28fe33c1d5b6&key=41c07c1199c0727c26d86fb88be7fa764a5758a752e6a2182dd1cfd87cbe8de3b1990c3eecd77affe7a3728bd6fb97673f681…
		Ganjiangxinqu	1	新浪江西网	jx.sina.com.cn/news/b/2020-02-10/detail-iimxyqvz1640946.shtml
	Fujian
		Fuzhou	45	福州卫健委	http://www.fuzhou.gov.cn/zgfzzt/swjw/fzwj/qlzhxxgzbdfyyqfkgz/yqgg_49908/
				腾讯新闻网	https://xw.qq.com/act/fymap?pgv_ref=txxwdt&ADTAG=txxwdt
				福州本地宝公众号	http://fz.bendibao.com/news/202023/52839.shtm
		Putian	18	莆田卫健委	http://wjw.putian.gov.cn/zwgk/qwbd/
		Quanzhou	20	泉州市卫健委	http://health.quanzhou.gov.cn/xwzx/tzgg/index_3.htm
				腾讯新闻网	https://xw.qq.com/act/fymap?pgv_ref=txxwdt&ADTAG=txxwdt
		Xiamen	17	厦门卫健委	http://hfpc.xm.gov.cn/ztzl/89991/index_3.htm?currpage=4
				腾讯新闻网	https://xw.qq.com/act/fymap?pgv_ref=txxwdt&ADTAG=txxwdt
		Ningde	12	宁德卫健委	http://wjw.ningde.gov.cn/xwdt/gzdt/
				厦门网	https://www.baidu.com/link?url=bGGYUpSs5isHfpLf1OjwoLMQ-MuhUF3HVFZQ8WAp2hO&wd=&eqid=9dd2ea7d000161c8000000035e6743ad
		Zhangzhou	21	漳州卫健委	http://wjw.zhangzhou.gov.cn/cms/sitemanage/index.shtml?siteId=60485846041870000&page=3
		Nanping	9	南平卫健委	http://wjw.np.gov.cn/cms/sitemanage/index.shtml?siteId=100399171178370000&page=1
				腾讯新闻网	https://xw.qq.com/act/fymap?pgv_ref=txxwdt&ADTAG=txxwdt
		Sanming	14	三明卫健委	http://wjw.sm.gov.cn/xxgk/wjyw/sjdt/
		Longyan	6	龙岩卫健委	http://wjw.longyan.gov.cn/zwgk/gzdt/index_6.htm
	Ningxia		3	腾讯新闻	https://new.qq.com/omn/20200306/20200306A0GYOA01.html
			56	银川卫健委	http://wjw.yinchuan.gov.cn/wsjsdt/index.htm
				宁夏日报	https://mp.weixin.qq.com/s?__biz=MjM5ODMyNzkwOQ==&mid=2649799853&idx=1&sn=0168e0681185691b633e06d8aaca078a&chksm=bec87fa789bff6b14a94edd80f74877ed4f2875f320590ba4afe5988a4811137c690fba67088&mpshare=1&scene=1&srcid=&sharer_sharetime=1583844203434&sharer_shareid=8cf2af9df8195d8139de28fe33c1d5b6&key=113f64ecf669c05f2d5dceccb40d034a67a113e873ef8238cfb342382644b93a3fbeb60e40653293034f9765c44face1bb7ff…
	Shanxi		34	山西省卫生健康委员会	http://wjw.shanxi.gov.cn/wjywl02/index.hrh
		Jingzhong	36	晋中卫健委	http://wjw.sxjz.gov.cn/gzdt/wjyw
		Taiyuan	20	太原人民政府	http://www.taiyuan.gov.cn/xwzx/zfgg/index_3.shtml
				太原日报	http://www.tynews.com.cn/
		Yuncheng	5	运城市卫健委	https://wsjkw.yuncheng.gov.cn/item/716_1.shtml
				腾讯新闻网	https://xw.qq.com/act/fymap?pgv_ref=txxwdt&ADTAG=txxwdt
		Datong	12	环球网	https://china.huanqiu.com/article/3wszd6R4UYZ
				央视新闻	https://www.cqcb.com/headline/2020-02-03/2144263_pc.html
		Jingcheng	10	晋城卫健委	https://xw.qq.com/act/fymap?pgv_ref=txxwdt&ADTAG=txxwdt
		Shuozhou	7	山西省卫生健康委员会	https://xw.qq.com/act/fymap?pgv_ref=txxwdt&ADTAG=txxwdt
				朔州那些事公众号	https://mp.weixin.qq.com/s?__biz=MjM5MzIxNTE4MA==&mid=2653615669&idx=5&sn=0ca89fc4b18c5ee2af3e34e8f95947da&chksm=bd4431968a33b8802c46bdf531a06d8fd13d02473c3357ebd6201d488d14be0cab3d8e53fa97&mpshare=1&scene=1&srcid=&sharer_sharetime=1582007775720&sharer_shareid=8cf2af9df8195d8139de28fe33c1d5b6&key=039e41916f0c5b31e8092edb3112f5d5b9c5d1c6418f041ddb813ffa6eeaebab888bb21376af5140b510c54f14cdcf9aef437…
		Changzhi	8	长治卫健委	http://www.wjw.changzhi.gov.cn/ztlm/gzbdyqfk/xxfb/index.html
		Xinzhou	7	忻州市卫健委	http://wjw.sxxz.gov.cn/ywdd/
		Lvliang	5	吕梁日报	https://mp.weixin.qq.com/s?__biz=MzA4MDg0ODkzMQ==&mid=2670607567&idx=2&sn=a25f79273c4d1911bb57ae1e59b8f1c0&chksm=85476d83b230e495ec67097a5b8ca50213acb75dd90ec0bd10fa3454b3e1e1e2b5e2fc22c468&mpshare=1&scene=1&srcid=&sharer_sharetime=1583827541092&sharer_shareid=8cf2af9df8195d8139de28fe33c1d5b6&key=89c13119caee7b3236bdb5ca606319101388454ffae9278eacfea761c9441a71af294d088dd6a17624777bfa1379305788965…
		Yangquan	1	山西省卫生健康委员会	http://wjw.shanxi.gov.cn/
		Linfen	2	山西省卫生健康委员会	http://wjw.shanxi.gov.cn/
				山西晚报	https://xw.qq.com/act/fymap?pgv_ref=txxwdt&ADTAG=txxwdt
	Anhui		4	安徽卫健委	http://wjw.ah.gov.cn/news_list_450_8.html
		Hefei	174	合肥卫健委	http://wjw.hefei.gov.cn/content/column/6820213?pageIndex=5
		Bengbu	160	蚌埠卫健委	http://wjw.bengbu.gov.cn/gzdt/index.jsp?pageNumber=2
				蚌埠新闻网	http://www.bbnews.cn/z/7242/
		Fuyang	155	阜阳市卫健委	http://wjw.fy.gov.cn/content/channel/5c35be0048787ad14d009190/page-5/
		Haozhou	108	毫州卫健委	http://wjw.bozhou.gov.cn/News/showList/4467/page_2.html
		Anqing	83	安庆卫健委	http://wjw.anqing.gov.cn/content/column/13971952?pageIndex=5
		Luan	69	六安卫健委	http://wjw.luan.gov.cn/content/column/6794541?pageIndex=2
		Suzhou	41	宿州卫健委	http://wjw.ahsz.gov.cn/content/column/27543920?pageIndex=3
		Maanshan	38	马鞍山卫健委	http://zwgk.mas.gov.cn/opennessContent/?branch_id=57a3df762c262ea9a00aae65
		Wuhu	33	芜湖卫健委	http://wsjkw.wuhu.gov.cn/xwdt/tzgg/index.html
		Tongling	29	铜陵卫健委	http://wsjkw.tl.gov.cn/1982/1983/index.html
		Huaibei	27	淮北卫健委	http://wjw.huaibei.gov.cn/content/column/4698158?pageIndex=1
		Huainan	27	淮南卫健委	http://wjw.huainan.gov.cn/content/column/12833824?pageIndex=1
		Chizhou	17	池州卫健委	http://wjw.chizhou.gov.cn/News/showList/2718/page_1.html
		Chuzhou	13	滁州卫健委	http://www.chuzhou.gov.cn/site/tpl/4937658
		Huangshan	9	黄山卫健委	http://wjw.huangshan.gov.cn/BranchOpennessContent/showList/10395/300100/page_1.html
		Xuancheng	6	宣城卫健委	http://wjw.xuancheng.gov.cn/News/showList/3358/page_1.html
	Xizang		1	西藏自治区卫生健康委员会	http://wjw.xizang.gov.cn/xwzx/wsjkdt/202001/t20200129_131159.html
	Yunnan		104	中国新闻网	http://www.chinanews.com/sh/2020/01-22/9066705.shtml
				云南省卫生健康委	http://www.chinanews.com/sh/2020/01-22/9066705.shtml
	Shanghai		223	上海市卫生健康委员会	https://news.qq.com/zt2020/page/feiyan.htm#/
				第一财经网	https://www.yicai.com/news/100492743.html, https://xw.qq.com/cmsid/20200206A0F5FX00
				第一财经网	https://www.yicai.com/news/100496472.html
	Zhejiang
		Wenzhou	517	浙江省温州市卫生健康委员会	http://wjw.wenzhou.gov.cn/col/col1209919/index.html?uid=3978136&pageNum=3
				温州论坛网	http://ehome.703804.com/forum.php?mod=viewthread&tid=16352303
		Hangzhou	169	浙江省杭州市卫生健康委员会	http://wsjkw.hangzhou.gov.cn/
		Ningbo	159	浙江省宁波市卫生健康委员会	http://wjw.ningbo.gov.cn/
				腾讯新闻网	https://mp.weixin.qq.com/s?src=11&timestamp=1582362496&ver=2174&signature=aTcyt-0Ihfvhp75GFgw6q68wC4rd5KlHVixs2CAln2Y4vWa92-N79wv-SWzCUuFrXKpvtU9B20Q9T5o5NxKxQYckZdgBGjgV0-JAJ**i8Hw0HqPGVSC6XzuAYIvzaW*W&new=1
				凤凰网	https://news.ifeng.com/c/7tli7pvge3H
		Taizhou	146	浙江省台州市卫生健康委员会	http://wsjkw.zjtz.gov.cn/index.php
		Jinhua	55	浙江省金华市卫生健康委员会	http://wjw.jinhua.gov.cn/zwgk/zzgg/index_1.html
				搜狐网	https://www.sohu.com/a/370956373_578883
		Jiaxing	49	浙江省嘉兴市卫生健康委员会	http://wsjkw.jiaxing.gov.cn/col/col1228998388/index.html
				嘉兴论坛网	https://jiaxing.19lou.com/forum-793-thread-141041580273125907-1-1.html
		Shaoxing	42	浙江省绍兴市卫生健康委员会	http://sxws.sx.gov.cn/col/col1228996673/index.html?uid=4560132&pageNum=2
		Quzhou	21	浙江省衢州市卫生健康委员会	http://wjw.qz.gov.cn/col/col1500059/index.html
		Lishui	18	浙江省丽水市卫生健康委员会	http://wsjsw.lishui.gov.cn/
		Huzhou	10	浙江省湖州市卫生健康委员会	http://wjw.huzhou.gov.cn/
		Zhoushan	10	浙江省舟山市卫生健康委员会	http://wsjkw.zhoushan.gov.cn/
	Jilin		7	吉林省卫生健康委员会	http://www.jl.gov.cn/szfzt/jlzxd/yqtb/202003/t20200325_6925514.html
		Changchun	45	长春市卫生健康委员会	http://wjw.changchun.gov.cn/xwzx/tzgg/index_2.html
		Siping	15	四平市卫生健康委员会	http://wjw.siping.gov.cn/
		Baicheng	1	腾讯新闻网	https://xw.qq.com/act/fytrace?pgv_ref=txxwdt&ADTAG=txxwdt&from=singlemessage&isappinstalled=0
		Liaoyuan	7	腾讯新闻网	https://xw.qq.com/act/fytrace?pgv_ref=txxwdt&ADTAG=txxwdt&from=singlemessage&isappinstalled=0
		Songyuan	2	腾讯新闻网	https://xw.qq.com/act/fytrace?pgv_ref=txxwdt&ADTAG=txxwdt&from=singlemessage&isappinstalled=0
		Tonghua	6	腾讯新闻网	https://xw.qq.com/act/fytrace?pgv_ref=txxwdt&ADTAG=txxwdt&from=singlemessage&isappinstalled=0
		Yanbian	5	腾讯新闻网	https://xw.qq.com/act/fytrace?pgv_ref=txxwdt&ADTAG=txxwdt&from=singlemessage&isappinstalled=0
	Xinjiang		11	腾讯新闻网	https://xw.qq.com/act/fymap?pgv_ref=txxwdt&ADTAG=txxwdt
	Sichuan
		Chengdu	139	成都卫健委	http://cdwjw.chengdu.gov.cn/cdwjw/c135632/yqbd.shtml
		Ganzizhou	78	甘孜州卫健委	http://www.sc.gov.cn/10462/c102248/fkxxhzbd_list.shtml
				微甘孜公众号	http://mp.weixin.qq.com/s?__biz=MzA3NjQ3NTcyMw==&mid=2650023776&idx=1&sn=4f7a329e6b0710b2ba808cd62c1f6eeb&chksm=87603b44b017b252c5ccd60e09f47412f2132856e9e1472f6068e4bba9b21f2699f2d632aecf&mpshare=1&scene=1&srcid=&sharer_sharetime=1586421090037&sharer_shareid=809658b88f78c9b12215811bdf87e4d5#rd
		Dazhou	42	达州卫健委	http://wjw.dazhou.gov.cn/Html/zhengwugongkai/gongshigonggao/
		Nanchong	39	南充市政府	http://www.nanchong.gov.cn/news/list/c8f35603-71f5-44dc-989c-dd3c78573173.html
		Luzhou	24	泸州发布	https://mp.weixin.qq.com/s?__biz=MzA3ODgxNjgyNg==&mid=2649464996&idx=1&sn=9f6fd6cf6d6069398da5c01869e4e85c&chksm=87a3f3f1b0d47ae700985b29ad41af831deedd836e7e998d4d35ea0d70a885cbc2af7b5f93a6&mpshare=1&scene=1&srcid=&sharer_sharetime=1583844661576&sharer_shareid=8cf2af9df8195d8139de28fe33c1d5b6&key=039e41916f0c5b31b9d4742f90b125bcd9cde1dc19a5b45f6b89d09cfacad3f42d77dadf8bcd2c79f96e02cf3ccf2cfb0beae…
		Bazhong	24	巴中卫健委	http://wsjkw.cnbz.gov.cn/index.html
		Deyang	18	德阳市卫健委	https://wjw.deyang.gov.cn/e/tags/?tagid=55
		Mianyang	22	绵阳卫健委	http://wjw.my.gov.cn/ggl/index.html
		Neijiang	22	内江卫健委	http://wsj.neijiang.gov.cn/list/%E5%B7%A5%E4%BD%9C%E5%8A%A8%E6%80%81
		Guangan	30	广安卫健委	http://wjw.guang-an.gov.cn/gaswshjhsywyh/wsxw/list.shtml
		Suining	17	遂宁发布	http://www.snxw.com/ztzt/fkjxs/
		Liangshanzhou	13	凉山州政府	http://www.lsz.gov.cn/ztzl/rdzt/yqfk/index.html
		Panzhihua	16	攀枝花政府	http://www.panzhihua.gov.cn/zwgk/ztxx/qmyxzhfkgzzzccezyqmypzhzxd/index.shtml
		Yibin	12	宜宾市政府	http://www.yibin.gov.cn/ztzl/gzbdfangk/
		Meishan	8	眉山市政府	http://www.ms.gov.cn/xxgk/fkxxgzbdgrdfymszxd/26.htm
		Yaan	7	雅安卫健委	http://wjw.yaan.gov.cn/xinwen/list/9bde7157-ef10-478a-9caf-c8bd37688309.html
		Zigong	9	自贡卫健委	http://www.zg.gov.cn/web/swsjsw/281
		Guangyuan	6	广元卫健委	http://wsjsw.cngy.gov.cn/New/List/20200129130955410.html
		Leshan	3	乐山卫健委	https://swjw.leshan.gov.cn/swjj/kjfygzdt/list.shtml
		Ziyang	3	资阳卫健委	http://swjw.ziyang.gov.cn/index.php?m=content&c=index&a=lists&catid=22
		Abazhou	1	阿坝州卫健委	http://wjw.abazhou.gov.cn/abwjw/c100004/202002/0ac07947df40412aa377548196e3bf4f.shtml
	Guangdong		176	深圳发布公众号	http://mp.weixin.qq.com/s?__biz=MjM5MDA2MDMwMA==&mid=2650311704&idx=1&sn=ef43acd5f6eb7d55705c2e9fab497319&chksm=be46b67b89313f6d3c1824245c51cd284249c284035353e54a762d54087be0848eb5e6853718&mpshare=1&scene=1&srcid=&sharer_sharetime=1586449392101&sharer_shareid=809658b88f78c9b12215811bdf87e4d5#rd
				广州日报公众号	http://mp.weixin.qq.com/s?__biz=MjM5MjA0MDk2MA==&mid=2652516195&idx=2&sn=fa9263fbfbf57374ba44cca96e8b7db8&chksm=bd42de0c8a35571a5078619b37b716eaad2c7b87c6290d6119675ad507b721e559167c2e9437&mpshare=1&scene=1&srcid=&sharer_sharetime=1586450218406&sharer_shareid=809658b88f78c9b12215811bdf87e4d5#rd
				揭阳发布公众号	http://mp.weixin.qq.com/s?__biz=MzAxODQ4NzQ5MA==&mid=2654261346&idx=1&sn=b1654f3ea78015b7f06d94c1ce73e639&chksm=8015f1cfb76278d916986950d173b541c31ef606c17681e579cd616dac98a26038c0415d5170&mpshare=1&scene=1&srcid=&sharer_sharetime=1586450845009&sharer_shareid=809658b88f78c9b12215811bdf87e4d5#rd
		Shenzhen	419	深圳发布公众号	https://mp.weixin.qq.com/s?__biz=MjM5MDA2MDMwMA==&mid=2650308728&idx=1&sn=3bb212a867952b411710b1db57aa97ca&chksm=be46ba1b8931330d7897debe1272dde43a1341cf0b083803eec959b8e8f2fc01887fb71aa1d0&mpshare=1&scene=1&srcid=&sharer_sharetime=1583845784374&sharer_shareid=8cf2af9df8195d8139de28fe33c1d5b6&key=039e41916f0c5b31cde48fe753c534cf68d6bebc2b18a4a5aa0200fafc4aae9c116e5587cadda3dd70067086cb4be6cdd859f…
		Guangzhou	21	广州日报公众号	https://mp.weixin.qq.com/s?__biz=MjM5MjA0MDk2MA==&mid=2652504085&idx=1&sn=3532b664ef84c453fb2ed633411fa6d1&chksm=bd42f17a8a35786c52e0a848a777cbd1ca1321d1130581dcb556bf81d45774cbe3bad82259cf&mpshare=1&scene=1&srcid=&sharer_sharetime=1583845958627&sharer_shareid=8cf2af9df8195d8139de28fe33c1d5b6&key=039e41916f0c5b316b302b9806068d898361c099afc0e56ef1b4bf7ddf2596d23832f5bc51a322b9768e70b6d3e8115de1d4b…
		Dongguan	99	东莞市卫生健康局公众号	https://mp.weixin.qq.com/s?__biz=MzU1ODAwOTAwNg==&mid=2247501766&idx=1&sn=5724da18b34ff3e036ea15ac54f95670&chksm=fc2f9807cb58111156ce2de58cda4ea0e655601dcff5bdb7efac4385780b35f8964c56296607&mpshare=1&scene=1&srcid=&sharer_sharetime=1583846104781&sharer_shareid=8cf2af9df8195d8139de28fe33c1d5b6&key=805457f64f0a53501009e3c0ac82dc9a44e6a250a79d3b85f69d490a87a8d4cabd377f4a6b429df2aedb578e2d79a89c608d5…
		Foshan	85	佛山发布公众号	https://mp.weixin.qq.com/s?__biz=MzA3ODAwNzIyOQ==&mid=2653115584&idx=1&sn=dd514314bea617543837c769fec07699&chksm=849eaa12b3e923046278af8a4690d4c37cbd08521cada726ddf32bfed25cf0078a872923c39c&mpshare=1&scene=1&srcid=&sharer_sharetime=1583846184938&sharer_shareid=8cf2af9df8195d8139de28fe33c1d5b6&key=978925f044652b73fbb93dc35ec87a879d724b808e2b30af70f11edc80b2ecb2ef83e74360cdff3e315bb5986cf36b8e32cf8…
		Zhuhai	98	健康珠海公众号	https://mp.weixin.qq.com/s?__biz=MzIzMjE1Mjk0MQ==&mid=2650894265&idx=1&sn=683e267c4b60117eaf7222c21de93302&chksm=f36c85bbc41b0cad8e0ddb0ff7a4155246b70c42d0d8d5a3eac806cbec915cd1b738e271a27b&mpshare=1&scene=1&srcid=&sharer_sharetime=1583846258339&sharer_shareid=8cf2af9df8195d8139de28fe33c1d5b6&key=5f9f9ce429b29445e7604b1dab17359de3fe98f5b25ef5a9140394986e7dc37a72695462d2dfe03c74608a34ff5b8e5a46892…
		Zhongshan	66	中山市卫生健康局公众号	https://mp.weixin.qq.com/s?__biz=MzA5NDM2MDk5NA==&mid=2650920076&idx=1&sn=e2fa55cda9f3ac0d313bf8a7f5131d52&chksm=8bbab041bccd3957dc37d4168a8358dc00ea8d00c61ed28b4bde82f7704910b80b355a2bc0ff&mpshare=1&scene=1&srcid=&sharer_sharetime=1583846344741&sharer_shareid=8cf2af9df8195d8139de28fe33c1d5b6&key=41c07c1199c0727c41db95f73172ded709fe70185bfcc13b34b3e2640947d1a9e459e6b3c54951023cd26a631d93550facb64…
		Huizhou	62	健康惠州公众号	https://mp.weixin.qq.com/s?__biz=MzI5MTQ2Mjc5Mg==&mid=2247488616&idx=1&sn=3b0e1009d9c91a80d82cd6335335f144&chksm=ec111f8fdb669699492b2e61abb3340c5095f0fb8c7befb33a8e3dc841e4c3211c271cfa5b69&mpshare=1&scene=1&srcid=&sharer_sharetime=1583846473315&sharer_shareid=8cf2af9df8195d8139de28fe33c1d5b6&key=039e41916f0c5b317f09a6f88d0b6ad2dde5fea387ab5623646340b6f16af80cab0ac2c886e6a5a857a2440438b5f96f16c99…
		Jiangmen	23	健康江门公众号	https://mp.weixin.qq.com/s?__biz=MzIxNzczMDEzNw==&mid=2247493267&idx=1&sn=6d7b2b33c9f49c4c3ea05623c27c04df&chksm=97f7fba5a08072b39c23e8f043b1e8c418dea0de17835664cefa0b5408dfd8b2794be30d0d1c&mpshare=1&scene=1&srcid=&sharer_sharetime=1583846570748&sharer_shareid=8cf2af9df8195d8139de28fe33c1d5b6&key=c7906fbfc53fe5d792a2e774d005a52c8f51b2e9f4a618571d31f0c631cd37529262f494df2a18dee4f63349b5b8fc34ed56f…
		Zhanjiang	22	健康湛江公众号	https://mp.weixin.qq.com/s?__biz=Mzg5NzA5OTc4Mw==&mid=2247486036&idx=1&sn=da0457fa09fea373c3cb7421227e7672&chksm=c077bb3cf700322a94811c2f4e299377a13e8884eca9663200d87da92f1356bb8b3fe98a2e36&mpshare=1&scene=1&srcid=&sharer_sharetime=1583846663234&sharer_shareid=8cf2af9df8195d8139de28fe33c1d5b6&key=805457f64f0a5350e2a38e1fdbd84d734cafa79ffdb964ed5ecf6e9058e2b28828b340cc8d304376b9145661d8d5e0af9774a…
		Zhaoqing	19	健康肇庆公众号	https://mp.weixin.qq.com/s?__biz=MzA4ODUyODMwOA==&mid=2650689216&idx=1&sn=d8c46a50cafca41d85b7a4eac8ffef09&chksm=88222a1bbf55a30d43f4a3dea0248e040125770b37df6b9285c13a630cf06949dbc13e8cd371&mpshare=1&scene=1&srcid=&sharer_sharetime=1583846719455&sharer_shareid=8cf2af9df8195d8139de28fe33c1d5b6&key=978925f044652b73938547fa72f26bb03fb7044483260713cbd610f714abdc42b14fbda9488b3db815b998bf1a18a42ff5d09…
		Maoming	14	健康茂名公众号	https://mp.weixin.qq.com/s?__biz=MzIwODgzMDAxNA==&mid=2247507840&idx=1&sn=c4a8e09059237a074d3aea96eccb00b9&chksm=977fb4d1a0083dc7dfe718fc6a969e5890e13d3c49b207e91c69f22f95cfe02bce65912aecdb&mpshare=1&scene=1&srcid=&sharer_sharetime=1583846756179&sharer_shareid=8cf2af9df8195d8139de28fe33c1d5b6&key=113f64ecf669c05fba454fc74e525ddae48f71be458620aaec3ada08697f28f6f063f66303c6532da5f92f32e7349f5d6abb0…
		Shantou	25	健康汕头公众号	https://mp.weixin.qq.com/s?__biz=MzI0NjU5ODA1NQ==&mid=2247487677&idx=1&sn=c2e7b47d7f6202be6949c3e27231580e&chksm=e9bd8075deca0963be86c17b3af7aca56e3ea59da19079bb62ecfd63146450178398d76e5cef&mpshare=1&scene=1&srcid=&sharer_sharetime=1583846818110&sharer_shareid=8cf2af9df8195d8139de28fe33c1d5b6&key=5f9f9ce429b29445653183307209e1193ad9a6d941e0f89d6d13c06bab2fa5eee9f4665fcfb6cf8045c83c6035aeb1b04c799…
		Meizhou	16	梅州市卫健委	https://www.meizhou.gov.cn/zwgk/zfjg/swsjkj/tzgg/index.html
		Shaoguan	10	韶关发布公众号	https://mp.weixin.qq.com/s?__biz=MzAxMjU0OTA5Ng==&mid=2651119703&idx=1&sn=7b09d452337504b41513f55ca08a9f66&chksm=80406ed0b737e7c68abfd2efe111bfa16150a3d91b94a610a8f0a1020194fd1fcae8c10dedfd&mpshare=1&scene=1&srcid=&sharer_sharetime=1583847061670&sharer_shareid=8cf2af9df8195d8139de28fe33c1d5b6&key=41c07c1199c0727c767367a0e83557184e643c40a64a8256b9a1adf3cf0cb01b23f81c51fac54d2dabf365ed02003040b6b0d…
		Jieyang	10	揭阳发布公众号	https://mp.weixin.qq.com/s?__biz=MzAxODQ4NzQ5MA==&mid=2654257845&idx=1&sn=0757ab5eac5d6a1aa9a82da32ddf3d62&chksm=8015e318b7626a0eedba44f6328fa41e1c29f13003de683238dabe1f52102a176b011976855e&mpshare=1&scene=1&srcid=&sharer_sharetime=1583847166063&sharer_shareid=8cf2af9df8195d8139de28fe33c1d5b6&key=41c07c1199c0727c4b0db4ffe5b192becb0e947104cccbe05bbaba92d9356100826cf7fb267ab87d07ba1856f43d582409e3a…
		Yangjiang	14	阳江卫生健康公众号	https://mp.weixin.qq.com/s?__biz=MzI5NjkyMTcxMQ==&mid=2247490504&idx=1&sn=acdc63271dcf27f2bb54948f075749ce&chksm=ecbda4c8dbca2dde9b8f8e111a38d8f46222824506ab0c657ba4b6eb5edb5f765586b265047f&mpshare=1&scene=1&srcid=&sharer_sharetime=1583847219496&sharer_shareid=8cf2af9df8195d8139de28fe33c1d5b6&key=e59036cc5ed7ef347d8688af722629284c6379346d8c21aef4bb1d9a090127635ff7579949f7125047f040ed248132b2026b5…
		Qingyuan	12	清远卫生健康公众号	https://mp.weixin.qq.com/s?__biz=MzIwMDE1ODY3MA==&mid=2650972341&idx=1&sn=3d8770679638ab233a906567baf50e42&chksm=8d777c14ba00f502ccce79c337e6438e2f62a9de443c5394249f517a44128beef879de5acc1b&mpshare=1&scene=1&srcid=&sharer_sharetime=1583847269292&sharer_shareid=8cf2af9df8195d8139de28fe33c1d5b6&key=5f9f9ce429b294452cbd8d76e26b50ba9bdf268066d62da9df78f9d520f968bec680ac1aa4c354be240c8382d88a260f44c5d…
		Shanwei	5	汕尾市卫生健康局公众号	https://mp.weixin.qq.com/s?__biz=MzA4MTk4NDY5MQ==&mid=2650907992&idx=1&sn=84df85879fbc8b39576b1d98b557bef5&chksm=8479a884b30e21929c5e9960ad1ee3a6ee471cb67d093e9717376498b431962d29030cae01e4&mpshare=1&scene=1&srcid=&sharer_sharetime=1583847328655&sharer_shareid=8cf2af9df8195d8139de28fe33c1d5b6&key=89c13119caee7b32faba3baab873f1a86d3403ac62c387eedb5253641db3beac3b66aac2fbbd2b7b49b9f6cf8742736ce51cc…
		Heyuan	4	河源发布公众号	https://mp.weixin.qq.com/s?__biz=MzAxMTMwNzY2MA==&mid=2649766619&idx=1&sn=d2da69ecf50d488c02bad00bee036ce1&chksm=83478538b4300c2efc976005c5adead998efc35d059efad0fc6e1e19618ca5c1e873c49a274f&mpshare=1&scene=1&srcid=&sharer_sharetime=1583847389249&sharer_shareid=8cf2af9df8195d8139de28fe33c1d5b6&key=039e41916f0c5b31c02ce2612ddc5dcec3d581cf6c08b508df4f219ee04f6c3a3716b4ea9fe86eb23d43ed490a20b21b50149…
		Chaozhou	5	潮州卫生健康局公众号	https://mp.weixin.qq.com/s?__biz=MzI4NTUzOTA5Nw==&mid=2247485219&idx=1&sn=e5bed632b80c30c576ed97448b8d459c&chksm=ebebe955dc9c604397304aecb78ab9c5ec14ce584fa58cf0a736d642bce82aad8ccfbe1dfa2d&mpshare=1&scene=1&srcid=&sharer_sharetime=1583847445046&sharer_shareid=8cf2af9df8195d8139de28fe33c1d5b6&key=039e41916f0c5b3116d446c03369fe92eb239f12ee14221249a9303d6bc54c8025d95cb400ca3c5b941d494d4b0b88f1f235e…
	Chongqing		41	腾讯新闻网	https://xw.qq.com/act/fytrace?pgv_ref=txxwdt&ADTAG=txxwdt&from=singlemessage&isappinstalled=0
	Beijing		0	No individual data was reported by government departments
	Hubei		0	No individual data was reported by government departments
	Taiwan		379	台湾卫生福利部疾病管制署中央流行疫情指挥中心	https://www.cdc.gov.tw/Bulletin/List/MmgtpeidAR5Ooai4-fgHzQ
	Hong Kong		990	香港卫生防护中心	https://www.chp.gov.hk/tc/media/116/index.html?page=1
	Macau		0	澳门特别行政区政府卫生局	https://www.ssm.gov.mo/portal/
Japan			4007	Misistry of Health, Labour and Welfare	https://www.mhlw.go.jp/stf/houdou/houdou_list_202002.html
Singapore			1623	Singapore Government Agency Website	https://www.gov.sg/article/covid-19-cases-in-singapore
