# Supplementary material for: Epidemiological Parameters of COVID-19: Case Series Study
Source: J Med Internet Res. 2020 Oct 12;22(10):e19994. doi: 10.2196/19994 (PMC7553786; doi:10.2196/19994)
Supplement: Multimedia Appendix 3 [file jmir_v22i10e19994_app3.xlsx]

## Sheet: Model metrics
		Incubation Period	Distribution	AIC
			Gamma	3786.24
			Weibull	3786.36
			Lognormal	3842.91
		Serial Interval	Distribution	AIC	Shifted term
			Gamma	5991.43	6.5 (5.4, 13.8)
			Weibull	6017.48	4.3 (3.4, 6.2)
			Lognormal	6055.14	13.5 (8.8, 21.2)
